# Supplementary material for: Expression of the Suaeda salsa SsNLP7 Transcription Factor in Solanum lycopersicum Enhances Its Salt Tolerance
Source: Plants (Basel). 2026 Jan 6;15(2):175. doi: 10.3390/plants15020175 (PMC12845441; doi:10.3390/plants15020175)
Supplement: Supplementary file 1 [file plants-15-00175-s001.zip]

Archive with 1 entries (1 files):
- plants-4025721-supplementary.pdf
